# Supplementary material for: Fine Tuning the Intermolecular Interactions of Water Clusters Using the Dispersion-Corrected Density Functional Theory
Source: Molecules. 2023 Apr 30;28(9):3834. doi: 10.3390/molecules28093834 (PMC10180381; doi:10.3390/molecules28093834)
Supplement: Supplementary file 1 [file molecules-28-03834-s001.zip]

Archive with 1 entries (1 files):
- molecules-2356823-supplementary.pdf
